# Supplementary material for: Comprehensive Cross-Sectional Study of the Triglyceride Glucose Index, Organophosphate Pesticide Exposure, and Cardiovascular Diseases: A Machine Learning Integrated Approach
Source: Toxics. 2025 Feb 1;13(2):118. doi: 10.3390/toxics13020118 (PMC11860532; doi:10.3390/toxics13020118)
Supplement: Supplementary file 1 [file toxics-13-00118-s001.zip]

Archive with 1 entries (1 files):
- toxics-3433786-supplementary.pdf
